# Supplementary material for: Dual destructive and protective roles of adaptive immunity in neurodegenerative disorders
Source: Transl Neurodegener. 2014 Nov 13;3:25. doi: 10.1186/2047-9158-3-25 (PMC4323229; doi:10.1186/2047-9158-3-25)
Supplement: Supplementary file 1 — Additional file 1: CT/SPECT imaging of migration and accumulation of111In-labeled Teffs in PBS-treated mice. CD3+ T cells were harvested and enriched from spleens and lymph nodes of C57BL/6 donor mice. Isolated cells were activated using anti-CD3 for 3 days. Recipient mice were treated with 4 doses of PBS; one dose every 2 hours. Twelve hours after the last injection, activated Teffs were labeled with 111In-oxyquinoline and 20 × 106 labeled cells were adoptively transferred into PBS-treated recipient mice. CT/SPECT images were acquired at 24 hours after transfer. (ZIP 1 MB) [file 40035_2014_71_MOESM1_ESM.zip]

Archive with 1 entries (1 files):
- 5637566841402531_add1.mpeg
